# Supplementary material for: Population-genetic analysis of HvABCG31 promoter sequence in wild barley (Hordeum vulgare ssp. spontaneum)
Source: BMC Evol Biol. 2012 Sep 24;12:188. doi: 10.1186/1471-2148-12-188 (PMC3544613; doi:10.1186/1471-2148-12-188)
Supplement: Additional file 1 — Table S1. Detailed information for the polymorphic sites sample. [file 1471-2148-12-188-S1.xls]

## Sheet: Table S1
Table S1:Detailed information for the polymorphic sites Sample
Accession number	Hap	64	107	116	136	144	148	182	209	213	214	268	270	309	314	366	395	404	409	410	430	432	435	440	459	481	513	518	578	592	611	623	626	667	674	680	696	832	833	925	933	963	971	982-1029	994	1001	1030-1077	1035	1083
20	H01	-	G	T	C	T	C	C	T	T	-	A	T	C	C	C	G	A	C	G	T	G	C	T	G	T	A	C	G	C	T	C	G	T	C	C	A	T	G	A	C	G	G	XXXX		A	YYYY		G
1	H02	-	G	C	C	C	C	C	T	T	C	G	T	C	C	A	G	G	C	-	C	G	T	T	G	G	G	C	G	C	T	A	G	T	C	C	C	T	G	A	C	A	G	----			----		G
6	H03	-	G	C	C	C	C	C	T	T	T	G	T	C	C	A	G	G	C	-	C	G	T	T	G	G	G	C	G	C	T	A	G	T	C	T	C	C	G	A	C	A	G	----			----		G
4	H04	-	A	C	C	C	C	C	T	T	T	G	T	C	C	A	G	G	C	-	C	A	T	T	G	G	G	C	G	C	T	A	G	T	T	C	C	C	G	A	T	G	G	----			----		G
7	H05	-	G	C	C	T	C	C	-	T	-	A	G	C	C	C	G	A	C	-	T	G	C	T	G	G	A	C	G	C	T	C	G	T	C	C	C	T	A	T	C	G	G	XXXX	-	A	YYYY		G
4	H06	T	G	C	C	T	C	C	T	C	-	G	T	C	C	C	G	A	T	-	T	G	C	T	A	G	A	C	G	C	T	C	A	T	C	C	C	T	A	A	C	G	G	----			----		G
24	H07	-	G	C	C	T	C	C	T	T	-	A	T	T	C	C	G	A	C	-	T	G	C	T	G	G	A	C	G	C	T	C	G	T	C	C	C	T	G	A	C	G	A	XXXX			YYYY		G
1	H08	-	G	C	T	C	C	C	T	T	T	G	T	C	C	A	G	G	C	-	C	G	T	A	G	G	G	C	G	T	T	A	G	T	C	C	C	C	G	A	C	A	G	----			----		G
1	H09	-	G	C	C	T	C	C	T	T	-	A	T	T	C	C	G	A	C	-	T	G	C	T	G	G	A	C	G	C	T	C	G	T	C	C	C	T	G	A	C	G	A	XXXX			YYYY	A	G
1	H10	-	G	C	C	T	C	C	T	T	-	A	T	T	C	C	G	A	C	-	T	G	C	T	G	G	A	C	G	C	T	C	G	T	C	C	C	T	G	A	C	G	A	XXXX			YYYY		G
1	H11	-	G	C	C	T	C	C	T	T	-	A	T	T	T	C	G	A	C	-	T	G	C	T	G	G	A	C	G	C	T	C	G	T	C	C	C	T	G	A	C	G	A	XXXX			YYYY		G
12	H12	-	G	C	C	T	C	C	T	T	-	A	T	T	C	C	G	A	C	-	T	G	C	T	G	G	A	C	G	C	T	C	G	T	C	C	C	T	G	A	C	G	A	XXXX			YYYY		G
1	H13	-	G	C	C	T	C	T	T	T	-	A	T	T	C	C	G	A	C	-	T	G	C	T	G	G	A	C	G	C	T	C	G	T	C	C	C	T	G	A	C	G	A	XXXX			YYYY		G
1	H14	-	G	C	C	T	C	C	T	T	-	A	T	T	C	C	G	A	C	-	T	G	C	T	G	G	A	C	G	C	T	C	G	T	C	C	C	T	G	A	C	G	A	----			YYYY		G
1	H15	-	G	C	C	T	C	C	T	T	-	A	T	T	C	C	G	A	C	-	T	G	C	T	G	G	A	C	G	C	T	C	G	T	C	C	C	T	G	A	C	G	A	----			YYYY		G
1	H16	-	G	C	C	T	C	C	T	T	-	A	T	C	C	C	G	A	C	-	T	G	C	T	G	G	A	C	G	C	T	C	G	T	C	C	C	T	G	A	C	G	G	XXXX			YYYY		G
2	H17	-	G	C	C	T	T	C	T	T	-	A	T	C	C	C	G	A	C	-	T	G	C	T	G	G	A	T	A	C	C	C	G	C	C	C	C	T	G	A	C	G	G	XXXX		A	YYYY		G
5	H18	-	G	C	C	T	C	C	-	T	-	A	T	T	C	C	A	A	C	-	T	G	C	T	G	G	A	C	G	C	T	C	G	T	C	C	C	T	G	A	C	G	G	----			YYYY		A
4	H19	-	G	C	C	T	C	C	-	T	-	A	T	T	C	C	G	A	C	-	T	G	C	T	G	G	A	C	G	C	T	C	G	T	C	C	C	T	G	A	C	G	G	----			YYYY		G
12	H20	-	G	C	C	T	C	C	-	T	-	A	T	T	C	C	G	A	C	-	T	G	C	T	G	G	A	C	G	C	T	C	G	T	C	C	C	T	G	A	C	G	G	----			YYYY		G
2	H21	-	G	C	C	T	C	C	-	T	-	A	T	T	C	C	G	A	C	-	T	G	C	T	G	G	A	C	G	C	T	C	G	T	C	C	C	T	G	A	C	G	G	----			YYYY		A
1	H22	-	G	C	C	T	C	C	-	T	-	A	T	T	C	C	G	A	C	-	T	G	C	T	G	G	A	C	G	C	T	C	G	T	C	C	C	T	G	A	C	G	G	----			YYYY		G
Note: XXXX:ATGGCGAGCGGTGGCGACGAAGCTGCATGGCGGTGCTGCGATGGACGC
YYYY:ATGGCGAGCGGTGGCGACGGAGCTGCATGGCGGTGCTGCGATGGACGC
ZZZZ:GGCGACGGAGCTGCATGGCGGTGCTGCGATGGACGCATGGCGACCGGA
VVVV:CCGGCGCC
UUUU:CCGGCGCC
[truncated: 42 more columns]
