# Supplementary material for: Population-genetic analysis of HvABCG31 promoter sequence in wild barley (Hordeum vulgare ssp. spontaneum)
Source: BMC Evol Biol. 2012 Sep 24;12:188. doi: 10.1186/1471-2148-12-188 (PMC3544613; doi:10.1186/1471-2148-12-188)
Supplement: Additional file 2 — Table S2. Detailed information for 22 haplotype in wild barley (Hordeum vulgare ssp. spontaneum). [file 1471-2148-12-188-S2.xls]

## Sheet: Table S2
Table S2: Detailed information for 22 haplotype in wild barley (Hordeum vulgare ssp. spontaneum)
Related function	Transcription Factor	Alignment site	H1	H2	H3	H4	H5	H6	H7	H8	H9	H10	H11	H12	H13	H14	H15	H16	H17	H18	H19	H20	H21	H22	Hap Quantities for TFBSs	Core Seq	Species in database	Database Source
2 Dof	DOFCOREZM	6	1	1	1	1	1	1	1	1	1	1	1	1	1	1	1	1	1	1	1	1	1	1	22	AAAG	maize	PLACE
2 Dof	DOFCOREZM	22	1	1	1	1	1	1	1	1	1	1	1	1	1	1	1	1	1	1	1	1	1	1	22	AAAGC	Maize	TRANSFAC
2 Dof	DOFCOREZM	39	1	1	1	1	1	1	1	1	1	1	1	1	1	1	1	1	1	1	1	1	1	1	22	CTTTA	Maize	TRANSFAC
3 Light	GATABOX	42	1	1	1	1	1	1	1	1	1	1	1	1	1	1	1	1	1	1	1	1	1	1	22	TATC	petunia/Arabidopsis/rice	PLACE
1 GA	WRKY71OS	50	1	1	1	1	1	1	1	1	1	1	1	1	1	1	1	1	1	1	1	1	1	1	22	TGAC	rice/parsley	PLACE
7 Flavonoid	P	57	1	1	1	1	1	1	1	1	1	1	1	1	1	1	1	1	1	1	1	1	1	1	22	GGTAG	Maize	TRANSFAC
1 GA	PYRIMIDINEBOXHVEPB1	66	1	1	1	1	1	1	1	1	1	1	1	1	1	1	1	1	1	1	1	1	1	1	22	TTTTTTCC	barley	PLACE
3 Light	GT1CONSENSUS	67	1	1	1	1	1	1	1	1	1	1	1	1	1	1	1	1	1	1	1	1	1	1	22	TTTTTC	pea/oat/rice/tobacco/Arabidopsis	PLACE
2 Dof	id1	94	1	1	1	1	1	1	1	1	1	1	1	1	1	1	1	1	1	1	1	1	1	1	22	CGGTAAGGGAAA	Maize	JASPER
1 GA	WRKY71OS	185	1	1	1	1	1	1	1	1	1	1	1	1	1	1	1	1	1	1	1	1	1	1	22	GTCA	rice/parsley	PLACE
3 Light	GT1CONSENSUS	210	1	1	1	1	1	1	1	1	1	1	1	1	1	1	1	1	1	1	1	1	1	1	22	TTTTCC	pea/oat/rice/tobacco/Arabidopsis	PLACE
1 GA	PYRIMIDINEBOXOSRAMY1A	217	1	1	1	1	1	1	1	1	1	1	1	1	1	1	1	1	1	1	1	1	1	1	22	CCTTTT	rice/barley	PLACE
2 Dof	DOFCOREZM	218	1	1	1	1	1	1	1	1	1	1	1	1	1	1	1	1	1	1	1	1	1	1	22	CTTTT	Maize	TRANSFAC
2 Dof	DOFCOREZM	223	1	1	1	1	1	1	1	1	1	1	1	1	1	1	1	1	1	1	1	1	1	1	22	CTTT	Maize	TRANSFAC
2 Dof	DOFCOREZM	227	1	1	1	1	1	1	1	1	1	1	1	1	1	1	1	1	1	1	1	1	1	1	22	CTTT	Maize	PLACE
2 Dof	DOFCOREZM	258	1	1	1	1	1	1	1	1	1	1	1	1	1	1	1	1	1	1	1	1	1	1	22	TCTTT	Maize	JASPER
2 Dof	DOFCOREZM	271	1	1	1	1	1	1	1	1	1	1	1	1	1	1	1	1	1	1	1	1	1	1	22	CTTTT	Maize	PLACE
7 Flavonoid	P	320	1	1	1	1	1	1	1	1	1	1	1	1	1	1	1	1	1	1	1	1	1	1	22	GGTAG	Maize	TRANSFAC
4 Drought	CBFHV	326	1	1	1	1	1	1	1	1	1	1	1	1	1	1	1	1	1	1	1	1	1	1	22	ACCGAC	barley	PLACE
1 GA	CGACGOSAMY3	328	1	1	1	1	1	1	1	1	1	1	1	1	1	1	1	1	1	1	1	1	1	1	22	CGACG	rice	PLACE
1 GA	CGACGOSAMY3	331	1	1	1	1	1	1	1	1	1	1	1	1	1	1	1	1	1	1	1	1	1	1	22	CGACG	rice	PLACE
1 GA	GAmyb	382	1	1	1	1	1	1	1	1	1	1	1	1	1	1	1	1	1	1	1	1	1	1	22	CAACC	Barley	TRANSFAC
4 Drought	ABI4	412	1	1	1	1	1	1	1	1	1	1	1	1	1	1	1	1	1	1	1	1	1	1	22	GGGGGCGG	Maize	JASPER
1 GA	GAmyb	475	1	1	1	1	1	1	1	1	1	1	1	1	1	1	1	1	1	1	1	1	1	1	22	CAACC	Barley	TRANSFAC
2 Dof	DOFCOREZM	503	1	1	1	1	1	1	1	1	1	1	1	1	1	1	1	1	1	1	1	1	1	1	22	AAAAG	Maize	TRANSFAC
1 GA	GAmyb	526	1	1	1	1	1	1	1	1	1	1	1	1	1	1	1	1	1	1	1	1	1	1	22	CAACC	Barley	TRANSFAC
3 Light	GT1CONSENSUS	537	1	1	1	1	1	1	1	1	1	1	1	1	1	1	1	1	1	1	1	1	1	1	22	GGAAAA	pea/oat/rice/tobacco/Arabidopsis	PLACE
1 GA	GAmyb	549	1	1	1	1	1	1	1	1	1	1	1	1	1	1	1	1	1	1	1	1	1	1	22	CAACC	Barley	TRANSFAC
3 Light	GT1CONSENSUS	560	1	1	1	1	1	1	1	1	1	1	1	1	1	1	1	1	1	1	1	1	1	1	22	GGAAAA	pea/oat/rice/tobacco/Arabidopsis	PLACE
2 Dof	DOFCOREZM	562	1	1	1	1	1	1	1	1	1	1	1	1	1	1	1	1	1	1	1	1	1	1	22	AAAAG	Maize	TRANSFAC
1 GA	GAmyb	570	1	1	1	1	1	1	1	1	1	1	1	1	1	1	1	1	1	1	1	1	1	1	22	CAACC	Barley	TRANSFAC
3 Light	GT1CONSENSUS	581	1	1	1	1	1	1	1	1	1	1	1	1	1	1	1	1	1	1	1	1	1	1	22	GGAAAA	pea/oat/rice/tobacco/Arabidopsis	PLACE
2 Dof	DOFCOREZM	585	1	1	1	1	1	1	1	1	1	1	1	1	1	1	1	1	1	1	1	1	1	1	22	AAAGC	Maize	TRANSFAC
3 Light	GT1CONSENSUS	605	1	1	1	1	1	1	1	1	1	1	1	1	1	1	1	1	1	1	1	1	1	1	22	GGAAAA	pea/oat/rice/tobacco/Arabidopsis	PLACE
2 Dof	DOFCOREZM	629	1	1	1	1	1	1	1	1	1	1	1	1	1	1	1	1	1	1	1	1	1	1	22	AAAGC	Maize	TRANSFAC
3 Light	GT1CONSENSUS	643	1	1	1	1	1	1	1	1	1	1	1	1	1	1	1	1	1	1	1	1	1	1	22	GAAAAA	pea/oat/rice/tobacco/Arabidopsis	PLACE
2 Dof	DOFCOREZM	649	1	1	1	1	1	1	1	1	1	1	1	1	1	1	1	1	1	1	1	1	1	1	22	AAAGC	Maize	TRANSFAC
2 Dof	DOFCOREZM	670	1	1	1	1	1	1	1	1	1	1	1	1	1	1	1	1	1	1	1	1	1	1	22	AAAGC	Maize	TRANSFAC
2 Dof	DOFCOREZM	692	1	1	1	1	1	1	1	1	1	1	1	1	1	1	1	1	1	1	1	1	1	1	22	AAAGC	Maize	TRANSFAC
1 GA	GAMYB	697	1	1	1	1	1	1	1	1	1	1	1	1	1	1	1	1	1	1	1	1	1	1	22	TTCAACCAAC	Barley	JASPER
8 others	C1MOTIFZMBZ2	698	1	1	1	1	1	1	1	1	1	1	1	1	1	1	1	1	1	1	1	1	1	1	22	TCAACCA	maize	PLACE
3 Light	GT1CONSENSUS	710	1	1	1	1	1	1	1	1	1	1	1	1	1	1	1	1	1	1	1	1	1	1	22	GGAAAA	pea/oat/rice/tobacco/Arabidopsis	PLACE
2 Dof	DOFCOREZM	713	1	1	1	1	1	1	1	1	1	1	1	1	1	1	1	1	1	1	1	1	1	1	22	AAAGC	Maize	TRANSFAC
1 GA	GAmyb	720	1	1	1	1	1	1	1	1	1	1	1	1	1	1	1	1	1	1	1	1	1	1	22	CAACC	Barley	TRANSFAC
2 Dof	DOFCOREZM	735	1	1	1	1	1	1	1	1	1	1	1	1	1	1	1	1	1	1	1	1	1	1	22	AAAGC	Maize	TRANSFAC
3 Light	GT1CONSENSUS	755	1	1	1	1	1	1	1	1	1	1	1	1	1	1	1	1	1	1	1	1	1	1	22	GAAAAT	pea/oat/rice/tobacco/Arabidopsis	PLACE
1 GA	GAMYB	762	1	1	1	1	1	1	1	1	1	1	1	1	1	1	1	1	1	1	1	1	1	1	22	TCCAACCGAC	Barley	JASPER
4 Drought	CBFHV	766	1	1	1	1	1	1	1	1	1	1	1	1	1	1	1	1	1	1	1	1	1	1	22	ACCGAC	barley	PLACE
4 Drought	LTREATLTI78	766	1	1	1	1	1	1	1	1	1	1	1	1	1	1	1	1	1	1	1	1	1	1	22	ACCGACA	Arabidopsis/barley	PLACE
3 Light	GT1CONSENSUS	775	1	1	1	1	1	1	1	1	1	1	1	1	1	1	1	1	1	1	1	1	1	1	22	GAAAAA	pea/oat/rice/tobacco/Arabidopsis	PLACE
2 Dof	DOFCOREZM	778	1	1	1	1	1	1	1	1	1	1	1	1	1	1	1	1	1	1	1	1	1	1	22	AAAGC	Maize	TRANSFAC
1 GA	GAmyb	785	1	1	1	1	1	1	1	1	1	1	1	1	1	1	1	1	1	1	1	1	1	1	22	CAACC	Barley	TRANSFAC
2 Dof	DOFCOREZM	800	1	1	1	1	1	1	1	1	1	1	1	1	1	1	1	1	1	1	1	1	1	1	22	AAAG	maize	PLACE
3 Light	GT1CONSENSUS	818	1	1	1	1	1	1	1	1	1	1	1	1	1	1	1	1	1	1	1	1	1	1	22	GGAAAA	pea/oat/rice/tobacco/Arabidopsis	PLACE
2 Dof	DOFCOREZM	821	1	1	1	1	1	1	1	1	1	1	1	1	1	1	1	1	1	1	1	1	1	1	22	AAAGC	Maize	TRANSFAC
2 Dof	DOFCOREZM	843	1	1	1	1	1	1	1	1	1	1	1	1	1	1	1	1	1	1	1	1	1	1	22	AAAGC	Maize	TRANSFAC
3 Light	GT1CONSENSUS	863	1	1	1	1	1	1	1	1	1	1	1	1	1	1	1	1	1	1	1	1	1	1	22	GAAAAT	pea/oat/rice/tobacco/Arabidopsis	PLACE
1 GA	MYBPZM	871	1	1	1	1	1	1	1	1	1	1	1	1	1	1	1	1	1	1	1	1	1	1	22	CCAACC	maize	PLACE
3 Light	GT1CONSENSUS	883	1	1	1	1	1	1	1	1	1	1	1	1	1	1	1	1	1	1	1	1	1	1	22	GAAAAA	pea/oat/rice/tobacco/Arabidopsis	PLACE
2 Dof	DOFCOREZM	886	1	1	1	1	1	1	1	1	1	1	1	1	1	1	1	1	1	1	1	1	1	1	22	AAAGC	Maize	TRANSFAC
1 GA	GAmyb	893	1	1	1	1	1	1	1	1	1	1	1	1	1	1	1	1	1	1	1	1	1	1	22	CAACC	Barley	TRANSFAC
2 Dof	DOFCOREZM	907	1	1	1	1	1	1	1	1	1	1	1	1	1	1	1	1	1	1	1	1	1	1	22	AAAAG	Maize	TRANSFAC
3 Light	GT1CONSENSUS	926	1	1	1	1	1	1	1	1	1	1	1	1	1	1	1	1	1	1	1	1	1	1	22	GAAAAA	pea/oat/rice/tobacco/Arabidopsis	PLACE
2 Dof	DOFCOREZM	929	1	1	1	1	1	1	1	1	1	1	1	1	1	1	1	1	1	1	1	1	1	1	22	AAAGC	Maize	TRANSFAC
1 GA	GAmyb	936	1	1	1	1	1	1	1	1	1	1	1	1	1	1	1	1	1	1	1	1	1	1	22	CAACC	Barley	TRANSFAC
8 others	INTRONLOWER	939	1	1	1	1	1	1	1	1	1	1	1	1	1	1	1	1	1	1	1	1	1	1	22	CCTGCA	maize	PLACE
3 Light	GT1CONSENSUS	948	1	1	1	1	1	1	1	1	1	1	1	1	1	1	1	1	1	1	1	1	1	1	22	GGAAAA	pea/oat/rice/tobacco/Arabidopsis	PLACE
2 Dof	DOFCOREZM	951	1	1	1	1	1	1	1	1	1	1	1	1	1	1	1	1	1	1	1	1	1	1	22	AAAGC	Maize	TRANSFAC
1 GA	WRKY71OS	977	1	1	1	1	1	1	1	1	1	1	1	1	1	1	1	1	1	1	1	1	1	1	22	TGAC	rice/parsley	PLACE
8 others	WBOXHVISO1	977	1	1	1	1	1	1	1	1	1	1	1	1	1	1	1	1	1	1	1	1	1	1	22	TGACT	barley	PLACE
1 GA	CGACGOSAMY3	1092	1	1	1	1	1	1	1	1	1	1	1	1	1	1	1	1	1	1	1	1	1	1	22	CGACG	rice	PLACE
4 Drought	ABI4	1389	1	1	1	1	1	1	1	1	1	1	1	1	1	1	1	1	1	1	1	1	1	1	22	AGGGGCGG	Maize	JASPER
1 GA	GAmyb	1398	1	1	1	1	1	1	1	1	1	1	1	1	1	1	1	1	1	1	1	1	1	1	22	GGTTG	Barley	TRANSFAC
6 Disease resistance	BIHD1OS	1445	1	1	1	1	1	1	1	1	1	1	1	1	1	1	1	1	1	1	1	1	1	1	22	TGTCA	rice	PLACE
1 GA	WRKY71OS	1446	1	1	1	1	1	1	1	1	1	1	1	1	1	1	1	1	1	1	1	1	1	1	22	GTCA	rice/parsley	PLACE
3 Light	GATABOX	1454	1	1	1	1	1	1	1	1	1	1	1	1	1	1	1	1	1	1	1	1	1	1	22	GATA	petunia/Arabidopsis/rice	PLACE
8 others	P1BS	1481	1	1	1	1	1	1	1	1	1	1	1	1	1	1	1	1	1	1	1	1	1	1	22	GCATATCC	Arabidopsis/tomato/Medicago/barley	PLACE
3 Light	GATABOX	1484	1	1	1	1	1	1	1	1	1	1	1	1	1	1	1	1	1	1	1	1	1	1	22	TATC	petunia/Arabidopsis/rice	PLACE
1 GA	WRKY71OS	1535	1	1	1	1	1	1	1	1	1	1	1	1	1	1	1	1	1	1	1	1	1	1	22	TGAC	rice/parsley	PLACE
2 Dof	DOFCOREZM	1606	1	1	1	1	1	1	1	1	1	1	1	1	1	1	1	1	1	1	1	1	1	1	22	CTTTA	Maize	TRANSFAC
1 GA	GAmyb	1614	1	1	1	1	1	1	1	1	1	1	1	1	1	1	1	1	1	1	1	1	1	1	22	GGTTG	Barley	TRANSFAC
2 Dof	DOFCOREZM	1649	1	1	1	1	1	1	1	1	1	1	1	1	1	1	1	1	1	1	1	1	1	1	22	AAAG	maize	PLACE
8 others	POLASIG1	1687	1	1	1	1	1	1	1	1	1	1	1	1	1	1	1	1	1	1	1	1	1	1	22	AATAAA	pea/rice/Arabidopsis	PLACE
3 Light	-10PEHVPSBD	1713	1	1	1	1	1	1	1	1	1	1	1	1	1	1	1	1	1	1	1	1	1	1	22	TATTCT	Barley	PLACE
2 Dof	DOFCOREZM	1718	1	1	1	1	1	1	1	1	1	1	1	1	1	1	1	1	1	1	1	1	1	1	22	TACTTT	Maize	JASPER
8 others	WBOXHVISO1	1730	1	1	1	1	1	1	1	1	1	1	1	1	1	1	1	1	1	1	1	1	1	1	22	AGTCA	barley	PLACE
1 GA	WRKY71OS	1731	1	1	1	1	1	1	1	1	1	1	1	1	1	1	1	1	1	1	1	1	1	1	22	GTCA	rice/parsley	PLACE
1 GA	CAREOSREP1	1744	1	1	1	1	1	1	1	1	1	1	1	1	1	1	1	1	1	1	1	1	1	1	22	GAGTTG	rice	PLACE
4 Drought	LTRE1HVBLT49	1784	1	1	1	1	1	1	1	1	1	1	1	1	1	1	1	1	1	1	1	1	1	1	22	CCGAAA	barley	PLACE
3 Light	GT1CONSENSUS	1832	1	1	1	1	1	1	1	1	1	1	1	1	1	1	1	1	1	1	1	1	1	1	22	TTTTCC	pea/oat/rice/tobacco/Arabidopsis	PLACE
1 GA	GAMYB	1865	1	1	1	1	1	1	1	1	1	1	1	1	1	1	1	1	1	1	1	1	1	1	22	CCCAACGATC	Barley	JASPER
2 Dof	DOFCOREZM	1875	1	1	1	1	1	1	1	1	1	1	1	1	1	1	1	1	1	1	1	1	1	1	22	AAAG	maize	PLACE
5 Auxin	ARFAT	1880	1	1	1	1	1	1	1	1	1	1	1	1	1	1	1	1	1	1	1	1	1	1	22	GAGACA	Arabidopsis/Soybean/rice	PLACE
4 Drought	CBFHV	1955	1	1	1	1	1	1	1	1	1	1	1	1	1	1	1	1	1	1	1	1	1	1	22	GTCGGT	barley	PLACE
1 GA	MYBPZM	2021	1	1	1	1	1	1	1	1	1	1	1	1	1	1	1	1	1	1	1	1	1	1	22	CCTACC	maize	PLACE
7 Flavonoid	P	2022	1	1	1	1	1	1	1	1	1	1	1	1	1	1	1	1	1	1	1	1	1	1	22	CTACC	Maize	TRANSFAC
8 others	C1MOTIFZMBZ2	2029	1	1	1	1	1	1	1	1	1	1	1	1	1	1	1	1	1	1	1	1	1	1	22	CGAACCA	maize	PLACE
8 others	ANAERO2CONSENSUS	2061	1	1	1	1	1	1	1	1	1	1	1	1	1	1	1	1	1	1	1	1	1	1	22	GCTGCT	maize/Arabidopsis/pea/barley/rice	PLACE
3 Light	GATABOX	2066	1	1	1	1	1	1	1	1	1	1	1	1	1	1	1	1	1	1	1	1	1	1	22	TATC	petunia/Arabidopsis/rice	PLACE
8 others	ANAERO2CONSENSUS	2084	1	1	1	1	1	1	1	1	1	1	1	1	1	1	1	1	1	1	1	1	1	1	22	GCTGCT	maize/Arabidopsis/pea/barley/rice	PLACE
4 Drought	ABI4	2106	1	1	1	1	1	1	1	1	1	1	1	1	1	1	1	1	1	1	1	1	1	1	22	GAGAGCAG	Maize	JASPER
8 others	ANAERO2CONSENSUS	2109	1	1	1	1	1	1	1	1	1	1	1	1	1	1	1	1	1	1	1	1	1	1	22	AGCAGC	maize/Arabidopsis/pea/barley/rice	PLACE
8 others	E2FCONSENSUS	2131	1	1	1	1	1	1	1	1	1	1	1	1	1	1	1	1	1	1	1	1	1	1	22	TTTGGCGG	Arabidopsis/tobacco/rice	PLACE
1 GA	CGACGOSAMY3	148	1	1	1	1	1	1	1	1	1	1	1	1	1	1	1	1		1	1	1	1	1	21	CGTCG	rice	PLACE
5 Auxin	ARFAT	177	1	1	1	1	1	1	1	1	1	1	1	1		1	1	1	1	1	1	1	1	1	21	TGTCTC	Arabidopsis/Soybean/rice	PLACE
1 GA	GAmyb	405	1	1	1	1	1		1	1	1	1	1	1	1	1	1	1	1	1	1	1	1	1	21	CAACC	Barley	TRANSFAC
8 others	ANAERO2CONSENSUS	480		1	1	1	1	1	1	1	1	1	1	1	1	1	1	1	1	1	1	1	1	1	21	AGCAGC	maize/Arabidopsis/pea/barley/rice	PLACE
3 Light	GT1CONSENSUS	626	1	1	1	1	1		1	1	1	1	1	1	1	1	1	1	1	1	1	1	1	1	21	GGAAAA	pea/oat/rice/tobacco/Arabidopsis	PLACE
1 GA	GAmyb	677	1	1		1	1	1	1	1	1	1	1	1	1	1	1	1	1	1	1	1	1	1	21	CAACC	Barley	TRANSFAC
1 GA	CGACGOSAMY3	1188	1	1	1		1	1	1	1	1	1	1	1	1	1	1	1	1	1	1	1	1	1	21	CGACG	rice	PLACE
3 Light	GATABOX	1495	1	1	1	1	1	1	1		1	1	1	1	1	1	1	1	1	1	1	1	1	1	21	TATC	petunia/Arabidopsis/rice	PLACE
1 GA	CGACGOSAMY3	1499	1	1	1	1	1	1	1		1	1	1	1	1	1	1	1	1	1	1	1	1	1	21	CGTCG	rice	PLACE
1 GA	GAmyb	1532	1	1	1	1		1	1	1	1	1	1	1	1	1	1	1	1	1	1	1	1	1	21	GGTTG	Barley	TRANSFAC
4 Drought	ABI4	1926	1	1	1	1	1	1	1	1	1	1	1	1	1	1	1	1	1	1		1	1	1	21	GAGAGCGC	Maize	JASPER
4 Drought	ABI4	1237	1				1	1	1		1	1	1	1	1	1	1	1	1	1	1	1	1	1	18	GAGGGCGG	Maize	JASPER
4 Drought	CBFHV	1247	1				1	1	1		1	1	1	1	1	1	1	1	1	1	1	1	1	1	18	ACCGAC	barley	PLACE
1 GA	CGACGOSAMY3	1249	1				1	1	1		1	1	1	1	1	1	1	1	1	1	1	1	1	1	18	CGACG	rice	PLACE
1 GA	GAMYB	1299	1				1	1	1		1	1	1	1	1	1	1	1	1	1	1	1	1	1	18	GGCAACCGCC	Barley	JASPER
4 Drought	CBFHV	1311	1				1	1	1		1	1	1	1	1	1	1	1	1	1	1	1	1	1	18	GCCGAC	barley	PLACE
1 GA	CGACGOSAMY3	1313	1				1	1	1		1	1	1	1	1	1	1	1	1	1	1	1	1	1	18	CGACG	rice	PLACE
8 others	ANAERO2CONSENSUS	1319	1				1	1	1		1	1	1	1	1	1	1	1	1	1	1	1	1	1	18	GCTGCT	maize/Arabidopsis/pea/barley/rice	PLACE
8 others	O2	266	1				1		1		1	1	1	1	1	1	1	1	1	1	1	1	1	1	17	TCATT	Maize	TRANSFAC
1 GA	CGACGOSAMY3	1044	1				1		1		1	1	1	1	1	1	1	1	1	1	1	1	1	1	17	CGACG	rice	PLACE
8 others	SITEIIATCYTC	1632	1	1	1	1	1	1	1	1	1	1	1	1	1	1	1	1	1						17	TGGGCC	Arabidopsis/rice	PLACE
1 GA	WRKY71OS	309							1		1	1	1	1	1	1	1			1	1	1	1	1	13	TGAC	rice/parsley	PLACE
1 GA	CGACGOSAMY3	996	1				1		1		1	1	1	1	1			1	1						10	CGACG	rice	PLACE
1 GA	CGACGOSAMY3	309	1	1	1	1	1	1		1								1	1						9	CGACG	rice	PLACE
8 others	SITEIIATCYTC	1752	1	1	1	1	1	1		1								1							8	GGCCCA	Arabidopsis/rice	PLACE
1 GA	CAREOSREP1	1595		1	1	1	1	1		1															6	GAGTTG	rice	PLACE
1 GA	PYRIMIDINEBOXHVEPB1	213			1	1				1															3	TTTTTTCC	barley	PLACE
1 GA	GAmyb	828			1	1				1															3	CAACC	Barley	TRANSFAC
8 others	ANAERO1CONSENSUS	959		1	1					1															3	AAACAAA	maize/Arabidopsis/pea/barley/rice	PLACE
2 Dof	DOFCOREZM	963		1	1					1															3	AAAG	maize	PLACE
3 Light	GT1CONSENSUS	1587			1	1				1															3	GGTAAA	pea/oat/rice/tobacco/Arabidopsis	PLACE
8 others	E2FCONSENSUS	214		1				1																	2	TTTCCCCC	Arabidopsis/tobacco/rice	PLACE
1 GA	CGACGOSAMY3	1140					1											1							2	CGACG	rice	PLACE
2 Dof	DOFCOREZM	133								1															1	CTTT	maize	PLACE
2 Dof	DOFCOREZM	270					1																		1	GCTTT	Maize	TRANSFAC
8 others	HEXMOTIFTAH3H4	314											1												1	TGACGT	wheat/rice	PLACE
2 Dof	DOFCOREZM	592								1															1	CTTT	maize	PLACE
8 others	-300ELEMENT	925					1																		1	TGAAAAAG	wheat	PLACE
1 GA	WRKY71OS	1188				1																			1	TGAC	rice/parsley	PLACE
1 GA	WRKY71OS	1245	1																						1	TGAC	rice/parsley	PLACE
8 others	SITEIIATCYTC	1377					1																		1	AGCCCA	Arabidopsis/rice	PLACE
8 others	INTRONLOWER	1386					1																		1	TGCAGG	maize	PLACE
1 GA	GAmyb	1441	1																						1	CAACC	Barley	TRANSFAC
8 others	O2	1547					1																		1	TCATT	Maize	TRANSFAC
8 others	E2FCONSENSUS	1549					1																		1	ATTCGCGC	Arabidopsis/tobacco/rice	PLACE
		Sum the quantities of TFBSs	128	121	122	121	134	124	126	123	126	126	127	126	125	125	125	128	125	124	123	124	124	124
NOTE: TF related to 2 Dof including Dof1,2,3,PBF,MNB1A,DOFCOREZM which had a common signal sequences(AAAG or CTTT)considering as a same TF in this study.
Bold numbers showed the TFBSs kept by majority haplotypes while Italic number meaned TFBSs emerging in minority haplotypes.
