# Supplementary material for: Population-genetic analysis of HvABCG31 promoter sequence in wild barley (Hordeum vulgare ssp. spontaneum)
Source: BMC Evol Biol. 2012 Sep 24;12:188. doi: 10.1186/1471-2148-12-188 (PMC3544613; doi:10.1186/1471-2148-12-188)
Supplement: Additional file 3 — Table S3. Detailed information for TFBSs classification. [file 1471-2148-12-188-S3.xls]

## Sheet: Table S3
Table S3:Detailed information for TFBSs classification
TFBSs Category	Related Transcription Factor	Core sequences of TF binding sites
1 GA	CAREOSREP1	GAGTTG
	CGACGOSAMY3	CGACG
	CGACGOSAMY3	CGTCG
	GAmyb	CAACC/GGTTG
	GAMYB	GGCAACCGCC
	GAMYB	TCCAACCGAC
	GAMYB	TTCAACCAAC
	MYBPZM	CCAACC
	MYBPZM	CCTACC
	PYRIMIDINEBOXHVEPB1	TTTTTTCC
	PYRIMIDINEBOXOSRAMY1A	CCTTTT
	WRKY71OS	GTCA/TGAC
2 Dof	DOFCOREZM,Dof1,2,3,PBF,MNB1A	AAAG/CTTT
	id1	CGGTAAGGGAAA
3 Light	-10PEHVPSBD	TATTCT
	GATABOX	GATA/TATC
	GT1CONSENSUS	GAAAAA/TTTTTC
	GT1CONSENSUS	GAAAAT
	GT1CONSENSUS	GGAAAA/TTTTCC
	GT1CONSENSUS	GGTAAA
4 Drought	ABI4	AGGGGCGG
	ABI4	GAGAGCAG
	ABI4	GAGAGCGC
	ABI4	GAGGGCGG
	ABI4	GGGGGCGG
	CBFHV	ACCGAC
	CBFHV	GTCGGT
	LTRE1HVBLT49	CCGAAA
	LTREATLTI78	ACCGACA
5 Auxin	ARFAT	GAGACA/TGTCTC
6 Disease resistance	BIHD1OS	TGTCA
7 Flavonoid	P	GGTAG/CTACC
8 others	-300ELEMENT	TGAAAAAG
	ANAERO1CONSENSUS	AAACAAA
	ANAERO2CONSENSUS	AGCAGC
	ANAERO2CONSENSUS	GCTGCT
	C1MOTIFZMBZ2	CGAACCA
	C1MOTIFZMBZ2	TCAACCA
	E2FCONSENSUS	ATTCGCGC
	E2FCONSENSUS	TTTCCCCC
	E2FCONSENSUS	TTTGGCGG
	HEXMOTIFTAH3H4	TGACGT
	INTRONLOWER	CCTGCA
	INTRONLOWER	TGCAGG
	O2	TCATT
	P1BS	GCATATCC
	POLASIG1	AATAAA
	SITEIIATCYTC	AGCCCA
	SITEIIATCYTC	GGCCCA/TGGGCC
	WBOXHVISO1	AGTCA/TGACT
NOTE: Core sequences with‘/’ mean reverse-complement sequences
